# Supplementary material for: Comparative efficacy and safety of Cohen versus Lich-Gregoir ureteral reimplantation in pediatric vesicoureteral reflux: a systematic review and meta-analysis
Source: PeerJ. 2026 Feb 6;14:e20636. doi: 10.7717/peerj.20636 (PMC12884965; doi:10.7717/peerj.20636)
Supplement: Supplemental Information 7 [file peerj-14-20636-s007.xlsx]

## Sheet: Sheet1
Registration and Data Timeline Note: The systematic review protocol was submitted to PROSPERO on 22 May 2025 and registered on 23 May 2025 (CRD420251058493). Preliminary screening of search results began on 22 May 2025 to assess feasibility and refine inclusion criteria. However, no data extraction or analysis was performed prior to registration confirmation. Literature screening was conducted fr…
Aydin et al.2020			U-VUR
			R
			NA
	Cohen		18	Lich-Gregoir		20
age（years）	3.4	1.8		5.5	2.9
male	6			7
female	12			13
Kidney function%	39.3	4.6		38.4	4.7
VUR-grade	3.7	0.8		3.9	0.8
Prior injection therapy	8			7
OTmin	85	11.4	18	72.6	10.4	20
LOS days	4.6	0.9	18	2	0.4	20
catheter time days	4.7	0.9	18	2	0	20
OPS	5.7	1.4	18	4.6	1.2	20
haematuria days	2.5	1.3	18	0		20
Analgesics mg	96.2	59.4	18	73.6	26.1	20
follow-up mons	29.9	18.9	18	28.4	17.3	20
complications	3	18		0	20
cystitis	3	18		0	20
Persistent regurgitation	0	18		0	20
Hydronephrosis	0	18		0	20
Pyelonephritis	0	18		0	20
Esposito et al.2016			M-VUR
			R
			cohen-OPEN	LA- Lich-Gregoir
	Cohen		30	Lich-Gregoir		30
U	20			22
B	10			8
VUR-grade
2	0			5
3	2			8
4	10			13
5	18			4
Bladder dysfunction	2			1
follow-up years	3.1			2.9
Bladder catheters	27			8
Cystostomy tube	23			0
Anticholinergics	2			0
Analgesic time days	4.83	2.87	30	1.3	0.59	30
U-OT min	109.35	17.73		95.5	33.59
B-OT min	149.15	28.75		128.6	36.58	122.62	28.75	30	104.33	36.9	30
LOS days	12.58	4.263	30	2.41	0.867	30
VAS SCORE
very good 0-3	0			30
Good 3-7	6			0
Bad 7-10	24			0
all complictions	11	30		2	30
2	10	30		2	30
3	1	30		0	30
UTIs	2	30		1	30
FEVER	0	30		0	30
haemorrhage	0	30		0	30
Urethral cysts	1	30		0	30
Cracked wounds	1	30		0	30
Recurrent abdominal pain	1	30		0	30
Urinary retention	1	30		0	30
Nausea and vomiting	4	0.133		0
Reoperation	1			0
Acute ureteral obstruction	1			0
Drenching signs	3	0.1		0
haematuria	28	30		0	30
Persistent regurgitation	5	30		4	30
Cost	1.248			1.357
post-cost	6.953			1.854
Fujii et al.2025			B-VUR
			R
			Open
	Cohen		14	Lich-Gregoir		14
age（years）M+IQR	6.7	5.8-9.6		6.5	5.4-7.8
Male	8	0.571		7	0.5
VUR-grade
1	3			3
2	5			9
3	13			11
4	7			5
5	0			0
Otmin（M+IQR）	157	138.3-174.8		121	110.3-147.8		156.7	30.1	14	126.4	30.9	14
catheter time days	6	5-6		4	3.3-5		5.7	0.8	14	4.1	1.4	14
Ureteral catheter time days	4.5	4-5		0
bladder spasm	12	14	85.7%	0	14
post-complications	2	14	14.3%	1	14	0.071
LOS days	8	7.3-8		7	6-7		7.8	0.6	14	6.7	0.8	14
follow-up mon	16.5	11.3-30.8		21.5	12-75.3
Postoperative UTI	0	14		1	14
Persistent regurgitation	1	14		3	14
Garcia et al.2006			M-VUR
			R
			Open
	Cohen		40	Lich-Gregoir		101
female				62
male				39
B				57
left				27
right				17
VUR-grade
1				6
2				53
3				57
4				29
5				13
AGE X-range year				5.4	4mons-24years
complications	23	40		22	101
Late complications		40		10	101
Persistent regurgitation		40		7	101
Nausea and vomiting	3	40		11	101
Bladder spasms	11	40		10	101
Urinary retention	1	40		5	101
haematuria	11	40		1	101
Obstruction	1	40		1	101
Urethral catheter time days X-range	3.4	2-7		2.6	2-9		3.4	3.8	40	2.6	5.3	101
LOS days	3.65	2-7		2.86	2-9		3.65	3.8	40	2.86	5.3	101
Silay et al.2017			U-VUR
			R
			Open
	Cohen		23	Lich-Gregoir		35
ageyears	4.6	1.6		7.6	4.2
Male	17			2
female	6			33
Prior injection therapy	13			19
VUR-grade	3.4	0.6		3.9	0.5
Kidney function%	41.5	10.8		34.5	10.1
Anticholinergics	6			16
Otmin	110.3	16.9	23	87	29.8	35
LOS days	2.8	0.8	23	1.2	0.6	35
Ureteral intubation time days	14.1	6.1	23	0		35
Catheterization time Days	2.4	0.8	23	0		35
follow-up mon	13.1	10.4	23	21	14.7	35
Success rate	100		23	94.9		35
UTIs	4	23	23	8	35	35
Sriram et al.2016			B-VUR
			R
			Open
	Cohen		67	Lich-Gregoir		51
AGE X-range mons	36	24-60		15	10-24					0.833333
U	0			19
B	67			32
				B			U
Otmin	128	15	67	104	18	32	62	21	19		88	28	51
LOS	6.5	0.5	67	4.6	1.6	32	4.2	1.2	19		4.5	1.5	51
Bladder spasms	37	67		10	32		1	19
hematuria	31	67		10	32		2	19
Persistent regurgitation	5	67		3	32		1	19
Tessier et al.2023			M-VUR
			R
			cohen-OPEN	LA- Lich-Gregoir
	Cohen		77	Lich-Gregoir		35
age years X-range	3.8	1-11		4	1-9.5
male	29			12
female	48			23
UTIs	5	77		8	35
Reoperation	0	77		2	35
Ureteral strictures	1	77		1	35
Zhu et al.2022			M-VUR
			R
			cohen-open	LA- Lich-Gregoir
	U						B
	Cohen		22	Lich-Gregoir		25	Cohen		18	Lich-Gregoir		22
agemons	93.9	62.6		87.8	56.8		56.2	51.7		45.6	30.3		7.825	5.21667	0	7.31667	4.73333	0	4.68333	4.30833	0	3.8	2.525
male	13			13			11			13
female	9			12			7			9
left	12			17
Right	10			9
3	11			13			19			20
4	11			12			17			24
OT	46.7	8.9		34.9	3		95.9	7.9		81.6	8.1
EBLml	16.8	2.8		14.7	2.7		34.4	6		36.4	7
Catheterization time DaysM+IQR	4	3-5	22	4	3-4	25	4	3-5	18	4	3-5	22
LOS	10.5	2.8		8.8	2.1		9	7.8-10	18	7.5	7-9	22	8.9	1.8	18	7.8	1.6	22
infection	0	22		1	25			3	18	2	22
hematuria	6	22		0	25			8	18	2	22
Persistent regurgitation	5	22		1	25			2	18	2	22
complications	11	22		2	25			13	18	6	22
Catheterization time Days	4	1.6	22	3.7	0.8	25	4	1.6	18	4	1.6	22
OT	68.8	26.2	40	56.8	24.3	47
LOS	9.8	2.5	40	8.3	1.9	47
Catheterization time DaysM+IQR	4	1.6	40	3.8	1.2	47

## Sheet: U
Aydin et al.2020			U-VUR
			R
			NA
	Cohen		18	Lich-Gregoir		20
age（years）	3.4	1.8		5.5	2.9
male	6			7
female	12			13
Kidney function%	39.3	4.6		38.4	4.7
VUR-grade	3.7	0.8		3.9	0.8
Prior injection therapy	8			7
OTmin	85	11.4	18	72.6	10.4	20
LOS days	4.6	0.9	18	2	0.4	20
catheter time days	4.7	0.9	18	2	0	20
OPS	5.7	1.4	18	4.6	1.2	20
haematuria days	2.5	1.3	18	0		20
Analgesics mg	96.2	59.4	18	73.6	26.1	20
follow-up mons	29.9	18.9	18	28.4	17.3	20
complications	3	18		0	20
cystitis	3	18		0	20
Persistent regurgitation	0	18		0	20
Hydronephrosis	0	18		0	20
Pyelonephritis	0	18		0	20
Silay et al.2017			U-VUR
			R
			Open
	Cohen		23	Lich-Gregoir		35
ageyears	4.6	1.6		7.6	4.2
Male	17			2
female	6			33
Prior injection therapy	13			19
VUR-grade	3.4	0.6		3.9	0.5
Kidney function%	41.5	10.8		34.5	10.1
Anticholinergics	6			16
Otmin	110.3	16.9	23	87	29.8	35
LOS days	2.8	0.8	23	1.2	0.6	35
Ureteral intubation time days	14.1	6.1	23	0		35
Catheterization time Days	2.4	0.8	23	0		35
follow-up mon	13.1	10.4	23	21	14.7	35
Success rate	100		23	94.9		35
UTIs	4	23	23	8	35	35
Zhu et al.2022			M-VUR
			R
			cohen-open	LA- Lich-Gregoir
	U						B
	Cohen		22	Lich-Gregoir		25	Cohen		18	Lich-Gregoir		22
agemons	93.9	62.6		87.8	56.8		56.2	51.7		45.6	30.3		7.825	5.21667	0	7.31667	4.73333	0	4.68333
male	13			13			11			13
female	9			12			7			9
left	12			17
Right	10			9
3	11			13			19			20
4	11			12			17			24
OT	46.7	8.9		34.9	3		95.9	7.9		81.6	8.1
EBLml	16.8	2.8		14.7	2.7		34.4	6		36.4	7
Catheterization time DaysM+IQR	4	3-5	22	4	3-4	25	4	3-5	18	4	3-5	22
LOS	10.5	2.8		8.8	2.1		9	7.8-10	18	7.5	7-9	22	8.9	1.8	18	7.8	1.6	22
infection	0	22		1	25			3	18	2	22
hematuria	6	22		0	25			8	18	2	22
Persistent regurgitation	5	22		1	25			2	18	2	22
complications	11	22		2	25			13	18	6	22
Catheterization time Days	4	1.6	22	3.7	0.8	25	4	1.6	18	4	1.6	22
OT	68.8	26.2	40	56.8	24.3	47
LOS	9.8	2.5	40	8.3	1.9	47
Catheterization time DaysM+IQR	4	1.6	40	3.8	1.2	47

## Sheet: B
Fujii et al.2025			原发性双侧膀胱输尿管反流
			回顾性
			开放
	Cohen		14	Lich-Gregoir		14
age（years）M+IQR	6.7	5.8-9.6		6.5	5.4-7.8
Male	8	0.571		7	0.5
VUR分级
1	3			3
2	5			9
3	13			11
4	7			5
5	0			0
Otmin（M+IQR）	157	138.3-174.8		121	110.3-147.8		156.7	30.1	14	126.4	30.9	14
尿管时间 days	6	5-6		4	3.3-5		5.7	0.8	14	4.1	1.4	14
输尿管插管时间 days	4.5	4-5		0
膀胱痉挛	12	14	85.7%	0	14
术后并发症	2	14	14.3%	1	14	0.071
LOS days	8	7.3-8		7	6-7		7.8	0.6	14	6.7	0.8	14
随访mon	16.5	11.3-30.8		21.5	12-75.3
术后尿路感染	0	14		1	14
持续反流	1	14		3	14
Sriram et al.2016			B-VUR
			R
			Open
	Cohen		67	Lich-Gregoir		51
AGE X-range mons	36	24-60		15	10-24					0.833333
U	0			19
B	67			32
				B			U
Otmin	128	15	67	104	18	32	62	21	19		88	28	51
LOS	6.5	0.5	67	4.6	1.6	32	4.2	1.2	19		4.5	1.5	51
Bladder spasms	37	67		10	32		1	19
hematuria	31	67		10	32		2	19
Persistent regurgitation	5	67		3	32		1	19
Zhu et al.2022			M-VUR
			R
			cohen-open	LA- Lich-Gregoir
	U						B
	Cohen		22	Lich-Gregoir		25	Cohen		18	Lich-Gregoir		22
agemons	93.9	62.6		87.8	56.8		56.2	51.7		45.6	30.3		7.825	5.21667	0	7.31667	4.73333	0	4.68333
male	13			13			11			13
female	9			12			7			9
left	12			17
Right	10			9
3	11			13			19			20
4	11			12			17			24
OT	46.7	8.9		34.9	3		95.9	7.9		81.6	8.1
EBLml	16.8	2.8		14.7	2.7		34.4	6		36.4	7
Catheterization time DaysM+IQR	4	3-5	22	4	3-4	25	4	3-5	18	4	3-5	22
LOS	10.5	2.8		8.8	2.1		9	7.8-10	18	7.5	7-9	22	8.9	1.8	18	7.8	1.6	22
infection	0	22		1	25			3	18	2	22
hematuria	6	22		0	25			8	18	2	22
Persistent regurgitation	5	22		1	25			2	18	2	22
complications	11	22		2	25			13	18	6	22
Catheterization time Days	4	1.6	22	3.7	0.8	25	4	1.6	18	4	1.6	22
OT	68.8	26.2	40	56.8	24.3	47
LOS	9.8	2.5	40	8.3	1.9	47
Catheterization time DaysM+IQR	4	1.6	40	3.8	1.2	47
